# Supplementary material for: The upper frequency limit for the use of phase locking to code temporal fine structure in humans: A compilation of viewpoints
Source: Hear Res. 2019 Jun;377:109–21. doi: 10.1016/j.heares.2019.03.011 (PMC6524635; doi:10.1016/j.heares.2019.03.011)
Supplement: Multimedia component 1 [file mmc1.xml]

<?xml version="1.0" encoding="UTF-8" standalone="no"?><data:data><datasets><author>chris.plack@manchester.ac.uk</author><type>0</type><dataset><value>1</value><reason>No data was used for the research described in the article</reason><comments/></dataset></datasets></data:data>
